# Supplementary material for: Development of the organisational health literacy responsiveness (Org-HLR) framework in collaboration with health and social services professionals
Source: BMC Health Serv Res. 2017 Aug 1;17:513. doi: 10.1186/s12913-017-2465-z (PMC5539902; doi:10.1186/s12913-017-2465-z)
Supplement: Additional file 1: — Online concept mapping statements. This file contains the list of 117 unique statements that were identified by the research team, after removing duplicate statements from the 1206 statements generated by participants during the online concept mapping process. (XLSX 14 kb) [file 12913_2017_2465_MOESM1_ESM.xlsx]

## Sheet: Statements
1	Use audit tools for evaluation
2	Measures of health literacy are built into performance indicators of the organisation
3	Provide accessible resources to support system navigation
4	Provide an education hub as a contact point for young people to obtain health information
5	Health education is provided to both clients of services, and to communities
6	Develop and implement a health promotion/prevention policy
7	Equity and diversity principles are embedded in ogranisational policies
8	Avoid labeling "patients" or consumers as having low health literacy (avoid stigma)
9	Staff promote and reinforce consistent messages
10	Genuine investment by agencies in quality improvement for health literacy
11	Services provide a welcoming and supportive environment (including for Indigenous people, and people of other cultures)
12	Recall and reminder systems are in place to allow for confirmation phone calls
13	Staff have a good working knowledge of referral pathways and intake processes for accessing health services in the local area
14	Clinics are structured so that people have adequate time with clinicians
15	Electronic records that support clients with simple-to-use personally controlled records and care plans
16	Staff are trained to respond to consumer experiences (social determinants, circumstance, needs, preferences, cultures, literacy levels)
17	Health literacy is included in position descriptions of staff roles
18	Provide staff with opportunites for regular networking with health professionals in other organisations to allow for peer learning and information exchange
19	Adequate promotion of services, so that community members know you exist
20	Health promotion activities need to be sustainable and long term
21	Provide health coaching to support clients making changes
22	Health practitioners work in partnership with clients when providing care (effective client/practitioner relationship)
23	Engage in discussions with the local leaders and community members
24	Staff understand and respect community beliefs and perspectives
25	Organisations implement strategies that build the capacity of non-health professionals to promote health
26	Organisations provide low cost/no cost options for disadvantaged communities
27	Develop, implement and monitor an organisational health literacy policy
28	Provide staff with a central hub to collect and distribute consumer communications products
29	Staff use a humble approach with clients
30	Ensure effective communication & handover between services to make the client journey through the healthcare system as seamless as possible
31	Standardised data/indicators built into data collection and accrediation standards for all health and community services programs
32	Organisations undertake effective local service planning (including resource allocation)
33	Understand the cultural/ethnic needs and practices of the local community
34	Agencies are provided with reduced costs for translators and interpreters
35	Provide clinicians with decision-making tools and frameworks that make it easy for them to practice health literacy
36	Organisations have good financial stewardship
37	Governments provide flexible funding models that allow for different appointment times for each consumer, based on their needs
38	Staff have an understanding of national statements/policies on health literacy (e.g. Australian statement)
39	Provide information in different ways eg written, printed, audio visual, face to face etc,
40	Agencies have a mechanism to determine health literacy gaps
41	The workforce reflects the local community (including age, culture, language, gender, sexuality)
42	Resources are allocated to those with the greatest need (e.g. poorest health, educational and social outcomes)
43	Effective leadership is provided by all types of services across the health sector
44	Organisations are representatives of health and wellbeing themselves (health promoting workplace)
45	Deliver programs on a broad range of health topics (e.g. sexual health, nutrition)
46	Systems to ensure that all resources and information for consumers meets health literacy standards
47	Staff have empathy for clients/community
48	Staff have the ability to evaluate current level of engagement by clients/community
49	Organisations invest in liaison positions for specific cultural groups in their community (e.g. Indigenous, refugee)
50	Use a range of communication tools/channels (i.e. awareness campaigns, events, health weeks, community forums)
51	Develop an organisational culture that actively promotes respect, diversity, and dignity
52	Organisations view health literacy as an asset, patient right and equity issue
53	Standarised consumer and carer feedback forms are used across organisations
54	Information for clients/communities contains relevant cultural imagery
55	Agencies are viable and stable
56	Services are easy to find, contact and navigate
57	Staff are willing to reflect on their own practices and identify what they could do better
58	Staff are supported to develop knowledge and skills relevant to health literacy
59	Collect accurate data on current use of services (including demographics of people using and not using services)
60	Include health literacy in the organisation's strategic plan
61	Organisations utilise community liason officers who take time to explain the services available to clients and how to access them
62	Organisations provide convenient and flexible opening hours
63	A set of health literacy standards are established within each organisation
64	A communications strategy is in place within organisations
65	Community mentors to do peer to peer education
66	Develop/provide tools and processes that give clinicians feedback about their practice
67	Organisations involve local community champions and ambassadors to act as role models within their community
68	Organisations have a stable workforce
69	The workforce is culturally competent (practice, skills, knowledge)
70	Deliver healthy lifetstyle workshops to clients/communities
71	Organisations obtain feedback from clients about how easy the information they provide is to understand and how useful it is
72	Agencies assess the knowledge, skills and competencies of its staff in relation to health literacy
73	Outreach services are provided to families in disadvantaged communities
74	Staff maintain client confidentiality
75	Organisations have up-to-date, accessible websites
76	Health care providers are competent to provide health information and services in simple, efficient and culturally appropriate ways
77	Ensure staff have quick access to good translators and interpreters
78	Use simple referral and consent forms
79	Health literacy is a core component of all consumer advisory groups within organisations
80	Ensure strong links with other settings (e.g. schools and early childhood centres) to introduce health concepts and provide health promotion opportunities
81	Disseminate information to CALD, refugee and asylum seekers through cultural organisations
82	Incorporate health promotion initiatives that build the health literacy of the community
83	Develop and implement a plain language policy
84	Deliver health literacy classes to clients/communities
85	Organisations have dedicated staff to undertake health promotion/health literacy work
86	Staff are provided with training in the use of interpreters
87	Services ensure physical access - location, public/community transport, volunteer drivers, parking, ramps
88	Governments provide a policy framework for health literacy
89	Organisations ensure high quality translations of health information materials into community langages
90	Give opportunities to the community to practice the advice and information they are given (e.g. provide regular measurements, tests, etc)
91	Induction and orientation processes are provided for new staff to ensure they understand health literacy
92	Information is provided in simple plain language (avoid medical/technical jargon)
93	Authentic consumer engagement & participation in decision making
94	Use respectful language with clients - talk to them like real people
95	Staff have the ability to assess the health literacy needs of clients/communities
96	Staff have a good knowledge and understanding of health literacy research and practice
97	Agencies need a good relationship with other organisations that have closer connections with CALD, refugees and asylum seekers
98	Ensure health information is targeted appropriately for clients
99	There is an organistional commitment to delivering client-centered care
100	Agencies fund health planning positions
101	Monitor, measure and report on consumers' experience of health literacy
102	Staff have the ability to have difficult conversations with clients about future expectations
103	Community input to strategic proiorities is built into the governance processes of organisations
104	Use technology/web technology, including social media
105	Managers of organisations strongly supports health promotion and disease prevention
106	Organisations are provided with funding to pay for translation services
107	Governments provide local services with adequate funding to undertake health literacy work
108	Staff have a good understanding of the communities they are trying to engage with (including age, gender, sexuality, disability, socio-economic status etc)
109	Education courses incorporate health literacy principles into their curriculum so new graduates are aware of how to communicate with clients
110	Health information accommodates variations in cognition, sensory deficits and education level
111	Age specific reference groups are used to inform service and program design
112	Governments provide incentives to drive good practice at an organisational level, e.g. accreditation, funding agreements
113	Staff confirm understanding of clients by asking them to repeat the information they are provided (teach-back techniques)
114	Practitioners/clinicians take time to speak to clients and confirm the client's understanding
115	Organisations have a commitment to a social model of health
116	Organisations advocate to address structural inequity which creates differential access
117	Staff have good communication skills
